# Supplementary material for: DOT or SAT for Rifampicin-resistant tuberculosis? A non-randomized comparison in a high HIV-prevalence setting
Source: PLoS One. 2017 May 18;12(5):e0178054. doi: 10.1371/journal.pone.0178054 (PMC5436852; doi:10.1371/journal.pone.0178054)
Supplement: S2 File — (XLS) [file pone.0178054.s002.xls]

## Sheet: SAT
PatientID	MDAge_Dx	MDPrev_DrugHist	MDTx_Outc	MDTOutcome	Ifnotplacedoutreason	cohorts_elig	sex	resist_class	dis_site	hiv_stat	MDART_Dx	time_on_art	bl_cd4	time_outc	time_to_SAT	rev_clinDOT
206	44.9973	2	Died	Not considered		0	0	0	PTB	1	No		96	0.262726		0
623	21.2219	2	Success	Placed out with CCW		0	0	0	PTB	0				24.0723	13.8588	0
795	59.1233	1	LFT	Not considered		0	0	0	PTB	0				10.0164		0
806	39.0767	2	TO	Not considered		0	1	0	PTB	1	Yes	4.23645	61	5.61576		0
810	60.5452	2	TO	Not considered		0	0	0	PTB	0				8.86699		0
829	51.8384	2	Died	Not considered		0	0	0	PTB	0				1.31363		0
840	27.1151	2	Success	Not considered		0	1	0	PTB	1	Yes	30.8046	650	24.7947		0
841	28.9315	2	LFT	Not considered		0	1	0	PTB	1	No		52	2.75862		0
842	18.4219	3	LFT	Not considered		0	1	0	PTB	1	No		324	4.46634		0
843	43.0055	2	TO	Not considered		0	0	0	PTB	0				6.60099		0
864	35.8384	1	Success	Not considered		0	0	0	PTB	0				25.2217		0
893	33.9123	2	LFT	Not considered		0	1	0	PTB	1	No		9	8.17734		0
908	24.3534	1	Success	Not considered		0	0	0	PTB	0				23.8424		0
912	33.0329	2	Success	Not considered		0	0	0	PTB	0				24.8276		0
920	34.8411	2	Success	Not considered		0	1	0	PTB	1	Yes	83.3169	272	23.9409	23.4811	0
933	42.8658	2	LFT	Not considered		0	0	1	PTB	0				5.68145		0
935	23.8849	1	Success	Not considered		0	1	0	PTB	1	No		99	17.7011		0
936	42.0192	2	Died	Not considered		0	1	0	PTB	1	No		650	2.43021		0
946	40.5753	2	Died	Not considered		0	0	1	PTB	1	No		9	0.262726		0
948	30.737	2	Died	Not considered		0	1	0	PTB	1	Yes	10.509	21	1.57635		0
952	1.96712	1	Success	Not considered		0	0	0	PTB	1	No		823	19.2447		0
953	40.537	2	LFT	Not considered		0	0	0	PTB	1	No		29	0.394089		0
959	28.9315	3	Died	Not considered		0	1	1	PTB	1	No		22	6.23974		0
960	61.274	2	Success	Not considered		0	1	0	PTB	0				24.335		0
961	22.2822	2	LFT	Not considered		0	1	0	PTB	0				0.492611		0
972	28.3315	2	Success	Not considered		0	1	0	PTB	1	No		154	23.1856		0
974	36.5425	2	Success	Not considered		0	0	0	PTB	1	No		13	23.4154		0
978	44.8795	2	Success	Not considered		0	1	0	PTB	1	Yes	0.229885	44	25.5501		0
980	42.7507	2	Success	Not considered		0	1	0	PTB	1	Yes	0.45977	86	24.532		0
981	38.5644	1	Success	Placed out with CCW		0	1	0	PTB	1	Yes	1.57635	14	25.0575	21.5107	0
982	20.5425	2	Success	Not considered		0	1	0	PTB	0				24.5977		0
992	27.2438	2	Failure	Not considered		0	0	0	PTB	1	No		63	19.3432		0
1005	53.337	1	Success	Placed out with CCW		0	0	0	PTB	1	No		2	23.7767	20.2627	0
1007	60.7534	2	Died	Not considered		0	1	1	PTB	0				1.11658		0
1008	31.9068	2	Success	Not considered		0	1	0	PTB	1	No		54	23.1856		0
1010	42.2959	1	TO	Not considered		0	1	0	PTB	1	No		181	10.4105		0
1012	31.7699	2	LFT	Not considered		0	0	0	PTB	1	No		100	4.86043		0
1013	31.1753	3	LFT	Not considered		0	0	0	PTB	1	No		171	1.01806		0
1016	20.6877	3	LFT	Not considered		0	1	0	PTB	0				2.03612		0
1030	24.9644	2	Died	Not considered		0	1	1	PTB	1	No		224	0.91954		0
1036	26.2959	3	Success	Not considered		0	1	0	PTB	1	No		304	21.9704		0
1041	31.6438	2	Died	Not considered		0	0	0	PTB	1	Yes	66.0755	46	6.50246		0
1042	52.0521	2	LFT	Not considered		0	0	0	PTB	0				0.394089		0
1046	33.4904	1	TO	Not considered		0	1	0	PTB	1	No		49	6.07553		0
1047	18.5534	2	LFT	Not considered		0	0	0	PTB	0				6.73235		0
1048	40.4767	2	LFT	Not considered		0	1	0	PTB	0				4.10509		0
1050	18.0959	2	LFT	Not considered		0	0	0	PTB	0				8.80131		0
1051	56.8301	2	Success	Not considered		0	0	0	PTB	0				25.0246		0
1052	32.537	2	Success	Not considered		0	0	0	PTB	1	Yes	0.656814	8	24.3021		0
1053	37.4822	2	Success	Not considered		0	0	0	PTB	1	No		414	22.5287		0
1054	33.8548	1	LFT	Not considered		0	0	0	PTB	1	No		496	18.3251		0
1056	27.5397	2	Success	Not considered		0	1	0	EPTB only	1	No		127	17.4384		0
1058	37.9014	2	TO	Not considered		0	1	0	PTB	1	No		194	8.50575		0
1059	20.1041	2	TO	Not considered		0	0	1	PTB	0				5.74713		0
1067	42.5753	2	TO	Not considered		0	0	0	PTB	1	No		44	6.5353		0
1068	43.2521	2	Died	Not considered		0	0	1	PTB	1	Yes	0.492611	92	2.88998		0
1069	28.7534	1	Success	Not considered		0	0	0	PTB	1	No		173	20.7553		0
1072	31.6959	2	LFT	Not considered		0	0	0	EPTB only	1	No		53	7.94745		0
1083	36.8247	2	Died	Not considered		0	1	1	PTB	1	No		46	5.09031		0
1084	51.474	2	Success	Not considered		0	0	0	PTB	1	No		467	26.4368		0
1085	48.5123	2	TO	Not considered		0	0	0	PTB	0				13.8259		0
1086	48.0411	2	LFT	Not considered		0	0	0	EPTB only	1	Yes	36.9787	426	14.9754		0
1089	49.4795	2	Died	Not considered		0	1	0	PTB	1	No		978	13.9901		0
1090	30.9726	1	Success	Placed out with CCW		0	1	0	PTB	1	Yes	1.18227	69	18.6207	16.1576	0
1093	24.3918	1	TO	Not considered		0	1	0	PTB	1	Yes	21.8719	414	0.689655		0
1094	20.7233	1	Failure	Not considered		0	0	0	PTB	0				4.89327		0
1095	43.8658	2	TO	Not considered		0	0	0	Unknown	1	Yes	54.3842	139	6.40394		0
1096	27.189	3	LFT	Not considered		0	0	0	PTB	1	Yes	19.179	32	3.05419		0
1102	38.8274	2	TO	Not considered		0	1	0	Unknown	1	Yes	1.44499	101	18.6207		0
1103	40.6384	2	LFT	Not considered		0	1	0	PTB	1	No		77	11.133		0
1104	36.1726	1	Died	Not considered		0	0	0	PTB	1	Yes	2.95567	23	0.197044		0
1106	42.6438	2	Success	Placed out with CCW		0	1	0	PTB	1	No		233	22.6601	14.844	1
1107	34.4685	2	LFT	Not considered		0	0	0	PTB	1	No		783	6.76519		0
1116	39.4274	2	TO	Not considered		0	0	0	PTB	1	No		661	12.5452		0
1118	49.4521	2	Success	Not considered		0	0	0	PTB	0				23.2184		0
1119	33.4712	2	TO	Not considered		0	0	0	PTB	1	No		303	15.7307		0
1121	31.126	2	Success	Not considered		0	1	1	PTB	1	Yes	33.3662	414	22.6273		0
1122	51.9671	2	Success	Not considered		0	1	0	PTB	0				19.6059		0
1123	20.6877	3	LFT	Not considered		0	1	0	PTB	1	No		397	5.71429		0
1125	33.9123	3	Success	Not considered		0	1	0	PTB	1	No		15	23.5796		0
1128	46.4959	2	Success	Not considered		0	0	1	PTB	1	Yes	1.44499	99	23.8424		0
1129	37.274	2	Success	Not considered		0	0	0	PTB	1	No		95	25.977		0
1130	31.9671	2	LFT	Not considered		0	1	0	EPTB only	1	Yes	38.3251	202	12.4138		0
1134	35.8411	2	Success	Not considered		0	0	0	PTB	1	No		224	20.9852		0
1138	28.7973	2	TO	Not considered		0	0	0	PTB	1	No		210	0.492611		0
1159	24.2466	2	Success	Not considered		0	0	0	PTB	0				24.6305		0
1161	40.537	3	LFT	Not considered		0	0	0	PTB	1	No		39	10.0821		0
1164	34.8055	2	Success	Not considered		0	0	1	PTB	0				22.3645		0
1165	24.6932	1	Failure	Not considered		0	0	1	PTB	0				16.2562		0
1166	28.2137	1	TO	Not considered		0	1	0	PTB	1	No		217	2.46305		0
1167	32.6027	1	TO	Not considered		0	0	0	PTB	0				7.29064		0
1168	35.6	2	Died	Not considered		0	1	0	PTB	1	Yes	6.99507	211	2.29885		0
1169	34.0932	2	Success	Not considered		0	0	0	PTB	0				23.6125		0
1172	21.2685	1	LFT	Not considered		0	0	0	PTB	0				5.22167		0
1174	45.8411	2	Success	Placed out with CCW		0	0	0	PTB	1	Yes	5.51724	237	24.6305	19.7701	0
1180	26.2877	2	Success	Not considered		0	0	0	EPTB only	1	Yes	20.821	119	22.5616		0
1181	22.2822	3	Died	Not considered		0	1	0	PTB	1	No		486	9.32677		0
1191	47.8192	2	Success	Not considered		0	0	0	PTB	1	Yes	37.1429	104	23.4154		0
1192	21.8603	2	Died	Not considered		0	0	0	PTB	0				11.133		0
1193	38.2384	2	Success	Not considered		0	0	0	PTB	1	No		1050	22.2989		0
1194	39.3918	2	Success	Not considered		0	0	0	PTB	1	No		366	24.3021	12.1511	0
1202	31.8356	2	Success	Not considered		0	0	0	PTB	1	Yes	4.92611	20	21.642		0
1209	24.9589	2	Success	Not considered		0	1	0	EPTB only	1	Yes	10.4762	122	23.7767		0
1211	19.9918	1	LFT	Not considered		0	0	0	PTB	0				0.821018		0
1214	15.8	3	LFT	Not considered		0	1	0	PTB	1	No		94	12.0525		0
1215	21.8192	1	TO	Not considered		0	1	0	PTB	1	Yes	2.75862	212	7.2578		0
1222	41.8521	1	Success	Not considered		0	0	0	EPTB only	1	Yes	0	46	23.8424		0
1225	48.7507	3	LFT	Not considered		0	1	0	PTB	1	Yes	28.1117	66	7.15928		0
1226	40.9425	1	Success	Placed out with CCW		0	0	0	PTB	1	No		2	23.3498	13.2348	0
1228	30.5753	2	LFT	Not considered		0	0	0	PTB	1	Yes	11.0345	75	0		0
1232	30.3945	2	Success	Placed out with CCW		0	0	0	PTB	1	No		268	22.4959	12.775	0
1233	35.8795	2	LFT	Not considered		0	0	0	PTB	1	No		63	12.2496		0
1239	33.6712	2	LFT	Placed out with CCW		0	1	0	PTB	1	No		98	15.4023	8.3087	1
1242	28.7726	2	Success	Not considered		0	0	0	PTB	0				19.1133	18.1938	0
1243	31.7699	3	Died	Not considered		0	0	0	PTB	1	No		45	5.35304		0
1244	26.2411	2	Success	Placed out with CCW		0	1	0	PTB	1	Yes	8.07882	73	24.4335	20	0
1248	47.8027	2	LFT	Not considered		0	1	0	PTB	1	Yes	0.886699	13	18.9819	23.5796	0
1255	32.7288	1	Success	Not considered		0	1	0	PTB	1	Yes	3.5468	687	21.6092		0
1258	36.1425	2	Failure	Not considered		0	0	1	PTB	1	Yes	27.1593	250	13.3662		0
1259	42.7973	1	LFT	Placed out with CCW		0	0	0	PTB	1	No		67	15.9606	13.0049	1
1260	48.9945	2	Success	Placed out with CCW		0	0	0	PTB	1	No		40	23.4811	8.76847	0
1274	19.9452	1	LFT	Not considered		0	0	0	PTB	0				15.1067	19.7044	0
1275	36	2	Success	Not considered		0	0	0	PTB	1	No		390	23.0542		0
1281	23.4247	1	Success	Not considered		0	1	0	PTB	0				24.2365		0
1282	32	2	Success	Not considered		0	1	1	PTB	1	Yes	0.262726	252	22.2989		0
1284	33.7479	1	LFT	Not considered		0	0	0	PTB	0				6.66667		0
1285	29.137	1	Success	Not considered		0	1	0	PTB	1	Yes	5.74713	300	20.6568		0
1286	45.1151	2	LFT	Not considered		0	0	0	PTB	1	No		29	12.578		0
1288	40.5726	2	TO	Not considered		0	0	0	PTB	1	Yes	34.4499	16	9.52381		0
1291	31.0411	3	LFT	Not considered		0	1	0	EPTB only	1	No		204	4.20361		0
1296	25.0411	1	Failure	Not considered		0	1	0	PTB	0				12.5452		0
1298	25.9699	1	LFT	Not considered		0	0	0	PTB	1	No		201	5.51724		0
1312	40.9014	2	LFT	Not considered		0	0	0	PTB	0				5.05747		0
1313	25.2904	2	LFT	Not considered		0	1	0	PTB	1	No		246	6.43678		0
1321	32	2	Success	Not considered		0	1	0	PTB	1	No		23	24.3678		0
1323	30.7096	2	Success	Not considered		0	0	0	PTB	0				22.1675		0
1335	26.4	1	Success	Placed out with CCW		0	1	0	PTB	1	No		110	18.3908	7.65189	0
1337	41.3315	2	LFT	Not considered		0	0	0	PTB	0				7.68473		0
1338	44.8849	1	Success	Placed out with CCW		0	1	1	PTB	0				26.3383	20.5911	0
1339	42.2	1	Success	Not considered		0	0	0	PTB	1	No		25	25.3202		0
1365	44.6356	2	TO	Not considered		0	0	0	PTB	0				21.0509		0
1366	23.2137	2	LFT	Not considered		0	0	1	PTB	0				17.3399		0
1367	46.5452	2	TO	Not considered		0	0	0	PTB	0				1.70772		0
1371	35.8658	2	Success	Placed out with CCW		0	0	0	PTB	1	Yes	15.8621	382	22.9885	21.3136	0
1378	35.9068	2	Success	Placed out with CCW		0	0	0	PTB	1	Yes	1.83908	106	25.8456	21.3793	0
1381	30.811	2	Success	Not considered		0	1	0	PTB	1	Yes	12.1839	215	20.6897		0
1384	39.8247	1	LFT	Not considered		0	0	0	PTB	1	No		54	1.37931		0
1387	31.8877	3	Success	Not considered		0	0	0	PTB	1	No		126	21.642		0
1505	38.1616	2	TO	Not considered		0	0	1	PTB	1	Yes	25.78	152	1.37931		0
1543	23.5342	1	Success	Not considered		0	0	0	PTB	0				21.7734		0
1552	31.0822	2	Success	Placed out with CCW		1	1	0	PTB	1	Yes	81.3793	615	17.8325	6.56814	0
1556	45.4548	2	Success	Placed out with CCW		1	0	0	PTB	1	Yes	32.3481	206	24.0066	16.8801	0
1562	27.8603	2	TO	Placed out with CCW		1	1	1	PTB	1	No		206	15.9606	13.3333	0
1565	25.326	1	TO	Not considered		0	1	0	PTB	1	No		120	18.5878		0
1594	30.9808	2	LFT	Not considered		0	1	0	PTB	1	Yes	4.56486	138	8.89984		0
1599	27.4192	2	LFT	Not considered		1	0	0	PTB	1	No		433	5.97701		0
1600	35.5973	2	Success	Placed out with CCW		1	0	0	PTB	1	No		55	17.931	7.75041	0
1601	22.4247	1	LFT	Not considered		1	0	0	PTB	0				5.35304		0
1602	30.8986	1	Success	Placed out with CCW		1	1	0	PTB	1	Yes	4.92611	311	19.7373	6.86371	0
1606	30.5973	1	Died	Not considered		1	1	0	PTB	1	No		496	0.131363		0
1607	26.2932	3	LFT	Not considered		0	1	0	PTB	0				9.09688		0
1614	27.1973	2	Success	Placed out with CCW		1	1	0	PTB	0				18.4565	4.5977	0
1627	23.3699	1	Success	Placed out with CCW		1	1	0	PTB	1	No		690	17.931	5.68145	0
1630	18.2548	2	LFT	Not considered		1	0	0	PTB	0				10.5419		0
1631	20.3945	1	LFT	Not considered		1	1	1	PTB	1	No		141	8.89984		0
1633	23.6192	1	Success	Placed out with CCW		1	0	0	PTB	0				18.9163	9.81938	0
1634	36.4877	2	TO	Not considered		1	1	0	PTB	1	No		101	16.1576		0
1635	42.2247	2	LFT	Not considered		1	1	0	PTB	1	Yes	11.9869	30	1.74056		0
1636	28.8658	1	Died	Not considered		1	1	0	EPTB only	1	No		18	10.6732		0
1637	19.1342	1	Success	Placed out with CCW		1	0	0	PTB	0				16.9458	9.29392	0
1638	51.1781	2	Died	Not considered		1	0	0	PTB	1	No		11	2.72578		0
1644	32.9014	2	Died	Not considered		1	1	0	PTB	1	Yes	2559.01	93	0.91954		0
1646	39.1205	2	Failure	Not considered		0	1	0	PTB	1	Yes	48.1445	65	9.42529		0
1649	35.5808	1	Success	Placed out with CCW		1	0	0	PTB	1	Yes	11.954	50	22.3317	6.00985	0
1651	52.3671	3	Died	Not considered		1	1	0	PTB	1	Yes	46.7323	111	2.98851		0
1653	46.326	2	Treatment stopped	Not considered		0	0	0	PTB	1	Yes	10.8374	14	3.94089		0
1659	27.663	3	Died	Not considered		1	0	1	PTB	0				8.37438		0
1661	25.5041	2	Success	Placed out with CCW		1	0	0	PTB	1	Yes	0.394089	768	17.1757	8.21018	0
1662	18.2904	1	Treatment stopped	Not considered		1	1	0	PTB	0				2.72578		0
1664	32.5753	2	Died	Not considered		1	1	0	PTB	1	No		117	1.37931		0
1665	23.8192	1	Success	Placed out with CCW		1	1	1	PTB	0				21.2151	13.0706	0
1666	36.8	3	Failure	Not considered		0	1	0	PTB	1	No		153	5.38588		0
1667	27.5342	1	Died	Not considered		1	1	1	PTB	1	Yes	0	8	3.18555		0
1668	25.1479	3	TO	Placed out with CCW		1	0	0	PTB	0				18.555	5.61576	0
1669	21.2438	1	Success	Placed out with CCW		1	1	0	EPTB only	1	Yes	0.328407	302	18.1609	7.58621	0
1670	23.6301	1	Success	Placed out with CCW		1	1	0	PTB	1	No		607	22.0361	16.5846	0
1673	22.6986	1	TO	Not considered		1	1	0	PTB	1	Yes	0.525452	65	6.17406		0
1675	51.7096	1	Success	Not considered		1	1	1	PTB	0				19.5402		0
1678	34.737	3	Died	Not considered		1	1	0	PTB	1	No		6	1.18227		0
1679	27.1699	1	Success	Placed out with CCW		1	1	0	PTB	1	No		215	18.0296	7.91461	0
1680	42.0219	2	LFT	Placed out with CCW		1	0	0	PTB	1	No		70	16.1248	6.23974	0
1683	43.5096	1	Success	Placed out with CCW		1	1	0	PTB	1	No		795	19.2447	7.68473	0
1684	34.1233	1	Success	Not considered		1	1	0	PTB	1	Yes	109.557	734	17.7997		0
1685	36.1096	1	TO	Placed out with CCW		1	0	0	EPTB only	1	Yes	12.0197	278	7.65189	7.81609	0
1686	25.5452	2	Died	Not considered		1	1	0	PTB	1	No		160	1.18227		0
1687	43.2795	2	Success	Not considered		0	1	0	PTB	1	Yes	12.6108	47	20.3941		0
1690	39.4767	2	Died	Not considered		1	0	0	PTB	0				20.2956		0
1692	32.7452	1	Success	Placed out with CCW		1	1	0	PTB	1	No		704	18.3251	5.84565	0
1695	40.5644	1	Success	Placed out with CCW		1	0	1	PTB	1	No		5	22.7258	13.4975	0
1696	44.6438	1	LFT	Not placed out	History of default and interruption	1	1	0	PTB	1	Yes	71.6913	122	18.8177	7.32348	0
1701	27.4329	1	TO	Not considered		1	1	0	PTB	0				7.0936		0
1702	35.2932	2	Success	Placed out with CCW		1	1	0	PTB	1	Yes	25.7143	328	24.9918	10.509	0
1703	35.7644	3	Died	Not considered		1	0	1	PTB	1	No		94	15.5337		0
1706	37.6986	1	LFT	Not considered		1	1	0	PTB	1	No		458	5.97701		0
1707	15.7014	1	Success	Placed out with CCW		1	1	0	PTB	0				23.8095	8.3087	0
1709	33.1233	2	LFT	Not considered		1	1	0	PTB	1	Yes	28.243	144	17.6683		0
1711	53.7836	2	TO	Not considered		1	0	0	PTB	1	Yes	124.696		5.41872		0
1712	30.9753	3	LFT	Not considered		1	0	0	PTB	1	Yes	28.8998	171	4.36782		0
1714	24.7342	1	Died	Not considered		1	1	0	PTB	1	Yes	0.45977	60	4.92611		0
1715	31.0685	2	Treatment stopped	Not considered		1	1	0	PTB	1	Yes	14.3514	163	1.08374		0
1716	24.1945	3	Died	Not considered		1	1	0	PTB	1	No		10	15.6322		0
1717	20.663	1	Treatment stopped	Not considered		1	1	0	PTB	1	No		922	3.57964		0
1719	24.3534	3	LFT	Not considered		1	0	1	PTB	0				23.8752		0
1722	33.9205	1	LFT	Placed out with CCW		1	0	0	PTB	1	No		439	17.0115	9.58949	0
1723	37.5644	2	TO	Not considered		1	0	0	PTB	1	No		17	3.84236		0
1724	51.2055	2	Died	Not considered		1	1	0	PTB	1	Yes	0	33	6.56814		0
1726	52.737	1	Died	Not considered		1	0	0	PTB	1	No		47	0.131363		0
1727	42.4767	1	Success	Not considered		1	0	0	PTB	0				18.0296		0
1728	40.6466	1	LFT	Not considered		1	0	0	PTB	1	Yes	23.9409	51	1.37931		0
1730	23.0932	2	Success	Placed out with CCW		1	0	1	PTB	0				21.1823	11.2644	0
1731	55.6356	2	TO	Placed out with CCW		1	1	0	PTB	0				13.8259	7.61905	0
1732	15.063	2	Success	Placed out with CCW		1	0	0	PTB	0				21.8391	7.48768	0
1734	39.0932	2	Success	Not considered		1	0	0	PTB	1	No		244	28.0788		0
1735	31.2658	1	Success	Not considered		1	1	0	PTB	1	No		338	17.6355		0
1738	27.8027	1	Success	Placed out with CCW		1	1	0	PTB	1	No		673	17.7997	6.23974	0
1740	34.5397	1	LFT	Placed out with CCW		1	0	0	PTB	1	No		386	12.0854	9.1954	0
1741	18.074	1	Success	Placed out with CCW		1	1	0	PTB	0				18.5222	8.53859	0
1744	33.9534	2	Success	Placed out with CCW		1	0	0	PTB	0				19.0476	9.52381	0
1746	29.074	2	Success	Placed out with CCW		1	1	0	PTB	1	Yes	2.13465	308	20.4598	6.83087	0
1747	28.8822	3	Died	Not considered		1	1	0	PTB	0				4.10509		0
1748	55.0082	2	Success	Placed out with CCW		1	0	0	PTB	1	Yes	87.5534	36	19.179	14.9754	0
1749	31.4767	2	Success	Placed out with CCW		1	1	1	PTB	1	No		53	22.8243	11.9869	0
1752	25.6795	2	LFT	Not considered		1	0	0	EPTB only	1	Yes	5.84565	67	11.0016		0
1755	31.2904	2	Died	Not considered		1	0	0	PTB	1	No		5	11.1002		0
1761	37.0055	2	Success	Not considered		1	0	0	PTB	1	No		217	18.1609		0
1762	52	2	Success	Placed out with CCW		1	0	0	PTB	1	No		124	20.3941	6.83087	0
1763	27.1616	2	Success	Placed out with CCW		1	0	0	PTB	0				20.0657	6.66667	1
1764	36.5699	2	Success	Not considered		1	0	0	PTB	1	Yes	18.7192	485	23.2184		0
1765	31.9507	1	Treatment stopped	Not considered		1	0	0	PTB	1	No		34	0.591133		0
1766	30.337	1	Died	Not considered		1	1	0	EPTB only	1	Yes	14.647	208	2.13465		0
1767	36.9726	3	Died	Not considered		1	1	0	PTB	1	No		394	4.99179		0
1769	27.411	1	Died	Not considered		1	1	0	PTB	1	Yes	6.50246	49	7.75041		0
1770	12.1562	1	Treatment stopped	Not considered		1	1	0	PTB	0				1.31363		0
1774	32.7096	2	Success	Placed out with CCW		1	1	0	PTB	1	Yes	1.0509	309	22.3645	6.86371	0
1775	27.8055	2	Failure	Not considered		1	0	0	PTB	1	Yes	0.525452		17.3727		0
1776	32.9068	2	Died	Not considered		1	1	0	PTB	1	Yes	63.8095	463	2.92282		0
1778	30.6877	1	LFT	Not considered		1	0	0	PTB	0				8.96552		0
1779	30.137	3	Died	Not considered		1	0	0	PTB	1	Yes	11.7898	331	4.5977		0
1781	41.1507	1	Treatment stopped	Not considered		1	0	0	PTB	1	No		776	5.84565		0
1787	38.5562	1	TO	Not considered		1	1	0	PTB	1	Yes	6.66667		7.2578		0
1789	22.5808	2	Died	Not considered		1	0	0	PTB	0				1.0509		0
1790	39.411	2	Success	Placed out with CCW		1	1	1	PTB	1	Yes	57.4384		24.0723	10.8046	0
1795	31.0767	1	TO	Not considered		1	0	0	PTB	0				10.8046		0
1796	37.1918	2	Died	Not considered		1	1	0	PTB	1	Yes	5.55008	3	12.6765		0
1800	50.263	1	Success	Placed out with CCW		1	1	0	PTB	1	Yes	111.429	399	20.624	11.1658	0
1801	43.8932	1	Success	Not placed out	History of default and interruption	1	0	0	PTB	1	No		236	20.7225	7.12644	0
1803	21.7616	2	Success	Not considered		1	1	0	PTB	0				21.3793		0
1805	26.7123	2	Success	Placed out with CCW		1	0	0	PTB	1	Yes	7.12644	43	24.7291	6.30542	0
1809	30.4164	1	LFT	Not placed out	Treatment Failure	1	1	0	PTB	1	No		350	13.7274	7.94745	0
1812	36.526	2	LFT	Placed out with CCW		1	0	0	PTB	0				10.1478	7.91461	0
1814	40.4192	3	Died	Not considered		1	1	0	PTB	1	Yes	28.9655	307	2.6601		0
1815	31.0055	1	Died	Not considered		1	1	0	PTB	1	No		20	6.66667		0
1817	52.4685	2	Success	Not considered		1	0	0	PTB	1	Yes	10.2463	439	19.4089		0
1819	27.4411	2	TO	Placed out with CCW		1	0	0	PTB	1	No		61	8.89984	4.03941	0
1820	44.5397	2	Success	Not considered		1	0	0	EPTB only	1	Yes	27.7833	169	18.6207		0
1826	46	2	TO	Placed out with CCW		1	1	0	Unknown	0				21.4778	7.58621	0
1828	37.5178	2	Died	Not placed out	History of default and interruption	1	0	0	PTB	1	Yes	31.0673	162	16.7159	6.56814	0
1830	23.1808	1	LFT	Not considered		1	1	0	PTB	1	No		636	5.71429		0
1831	32.5342	2	Success	Placed out with CCW		1	0	0	PTB	1	Yes	1.14943	43	18.2266	7.58621	0
1833	27	1	Success	Not considered		1	0	0	PTB	1	No		169	19.7701		0
1834	26	2	Died	Not considered		1	1	0	PTB	1	Yes	5.25452	48	1.24795		0
1835	27	1	Success	Placed out with CCW		1	1	0	PTB	1	No		957	19.0805	3.21839	0
1836	28	2	LFT	Not considered		1	0	0	PTB	0				2.49589		0
1839	38	2	Success	Placed out with CCW		1	0	0	PTB	1	Yes	0.689655	229	19.4417	7.9803	0
1841	32	2	TO	Not considered		1	1	1	PTB	1	No		105	11.5599		0
1842	37	2	Success	Placed out with CCW		1	0	1	PTB	1	No		182	21.5764	8.63711	0
1843	25	1	Success	Not considered		1	1	0	PTB	1	No		570	18.1609		0
1844	35	2	Success	Placed out with CCW		1	0	0	PTB	0				20.6897	7.29064	0
1845	29	2	Success	Placed out with CCW		1	0	0	PTB	1	Yes	21.1166	358	17.931	5.71429	0
1846	31	2	LFT	Not considered		1	0	0	PTB	1	No		15	6.56814		0
1847	16	2	Success	Not considered		1	0	0	EPTB only	0				15.8621		0
1850	22	1	Treatment stopped	Not considered		1	1	0	PTB	1	No		444	5.77997		0
1851	49	2	Success	Placed out with CCW		1	0	0	PTB	1	Yes	0.295566	77	19.9343	7.48768	0
1852	35	2	Success	Not considered		1	0	0	PTB	1	Yes	90.9031		21.9048		0
1853	55	2	Died	Not considered		1	0	0	PTB	1	Yes	45.156	5	1.41215		0
1854	32	2	LFT	Not considered		1	1	0	EPTB only	1	Yes	2.06897	145	11.4943		0
1855	26	1	Success	Placed out with CCW		1	1	0	PTB	0				19.6388	18.2923	0
1857	20	2	Success	Placed out with CCW		1	1	0	PTB	0				23.8752	8.17734	1
1877	49	2	TO	Not considered		1	0	0	PTB	0				14.6798		0
1878	36	1	Success	Placed out with CCW		1	0	0	PTB	1	No		323	19.5402	4.63054	0
1880	27.4192	3	LFT	Not considered		1	0	0	PTB	1	No		232	7.52053		0
1885	24	1	LFT	Not considered		1	0	1	PTB	0				2.23317		0
1886	34.674	3	Success	Not considered		1	0	1	PTB	1	Yes	52.9064	159	24.335		0
1888	43	1	TO	Not considered		1	1	0	EPTB only	0				1.31363		0
1889	41	2	Died	Not considered		1	1	0	PTB	1	No			4.23645		0
1892	28	2	LFT	Not considered		1	1	0	PTB	1	No		7	9.35961		0
1896	34.1233	3	Success	Placed out with CCW		1	1	1	PTB	1	Yes	47.0608	166	22.7915	10.3448	0
1897	18.2548	3	LFT	Not considered		1	0	0	PTB	0				7.48768		0
1899	35	1	Success	Placed out with CCW		1	1	0	PTB	1	No		27	20.1642	6.04269	0
1902	31	2	Success	Placed out with CCW		1	0	0	PTB	1	No		280	23.8752	6.3711	0
1904	49	2	LFT	Not considered		1	0	0	PTB	1	No		48	10.2135		0
1905	45	2	Success	Not considered		1	0	0	PTB	1	Yes	122.069	265	17.931		0
1906	49	2	LFT	Not considered		1	0	0	PTB	0				6.50246		0
1907	26	1	Success	Placed out with CCW		1	1	0	PTB	1	No		512	19.4089	8.86699	0
1908	42	2	Success	Placed out with CCW		1	0	0	PTB	1	Yes	23.4154	639	24.2693	6.10837	0
1909	65	1	TO	Not considered		1	0	0	PTB	0				4.56486		0
1910	21	1	LFT	Not considered		1	0	0	PTB	1	No		640	4.5977		0
1913	47	2	TO	Not considered		1	0	0	PTB	0				4.36782		0
1915	24	2	TO	Not considered		1	1	1	PTB	1	Yes	26.798	542	11.8883		0
1916	30	2	Success	Placed out with CCW		1	0	0	EPTB only	0				18.1938	5.68145	0
1918	36	1	LFT	Not considered		1	1	0	PTB	1	No		53	7.55337		0
1919	15	1	LFT	Placed out with CCW		1	1	0	PTB	0				16.0263	9.35961	0
1921	42	3	Treatment stopped	Not considered		1	1	0	PTB	1	Yes	2.52874	187	2.10181		0
1922	36	1	TO	Not considered		1	1	0	PTB	1	No		117	15.7635		0
1923	25	2	Success	Placed out with CCW		1	0	0	PTB	0				19.2118	6.2069	0
1925	63	1	Success	Placed out with CCW		0	0	0	Unknown	0				19.9672	12.2496	0
1926	28	3	LFT	Not considered		1	0	0	PTB	1	No		113	9.85222		0
1927	36	2	Success	Not placed out	Out of area	1	0	0	PTB	0				21.1494	16.0263	0
1928	36	2	Success	Placed out with CCW		1	0	0	EPTB only	1	Yes	0.262726	164	20.0985	7.61905	0
1929	37	2	Died	Not considered		1	0	0	PTB	1	Yes	0.229885	2	5.51724		0
1930	51	1	Died	Not considered		1	1	0	PTB	1	Yes	7.78325	90	1.0509		0
1931	55	2	TO	Not considered		1	0	0	PTB	1	No		52	11.0673		0
1939	27.863	2	Died	Not considered		1	0	0	PTB	1	No		16	2.52874		0
1942	19	2	Died	Not considered		1	0	0	PTB	1	No			0.0328407		0
1944	51	1	Died	Not considered		1	1	0	PTB	1	Yes	1.11658	201	0.262726		0
1946	50	2	Success	Placed out with CCW		1	1	0	EPTB only	1	Yes	95.5337	764	19.9672	7.75041	0
1948	38	1	Success	Not considered		1	1	0	PTB	1	Yes	9.39245	22	25.0575		0
1949	59	1	LFT	Not considered		1	0	0	Unknown	0				4.46634		0
1950	47	1	Died	Not considered		1	1	1	PTB	1	Yes	2569.62	56	0.591133		0
1952	36	3	Died	Not considered		1	0	0	PTB	1	No		0.5	11.1658		0
1953	34	1	TO	Placed out with CCW		1	0	0	EPTB only	1	No		236	16.3875	5.81281	0
1955	43	3	Failure	Not placed out	History of default and interruption	1	0	0	PTB	1	No		46	7.91461	5.61576	0
1956	41	3	Died	Not considered		1	0	0	PTB	1	Yes	1.11658	68	14.4828		0
1957	29	2	LFT	Not considered		1	0	0	EPTB only	1	Yes	2.39737	23	7.02791		0
1960	26	1		Not considered		1	1	1	PTB	0						0
1961	56	2	Success	Placed out with CCW		1	0	0	PTB	0				23.6782	7.32348	0
1962	39	2	LFT	Not considered		1	0	0	EPTB only	1	No		392	14.2857		0
1965	33	2	Failure	Placed out with CCW		1	1	0	PTB	1	No		157	12.7094	6.46962	0
1966	28	1	Success	Placed out with CCW		1	0	0	PTB	1	No		513	22.2003	7.2578	0
1967	31	1	Success	Placed out without CCW		1	0	0	PTB	0				17.8654	12.9721	0
1968	62	2	Success	Placed out without CCW		1	0	0	PTB	1	No		699	17.4713	12.8079	0
1971	0.2	1	Success	Placed out with CCW		1	0	0	EPTB only	0				19.179	1.97044	0
1972	18	2	LFT	Not considered		1	1	0	PTB	1	No			11.7241		0
1973	11	1	Success	Not considered		1	0	0	PTB	1	No		2	20.4598		0
1975	36	3	TO	Not considered		1	1	1	PTB	1	No		85	0.91954		0
1976	48	2	LFT	Not placed out	History of default and interruption	1	1	0	PTB	0				14.647	13.5632	0
1978	37	2	Success	Placed out with CCW		1	1	1	PTB	1	Yes	12.4466	190	19.8686	4.82759	0
1980	30	1	TO	Not considered		1	1	0	PTB	1	No		346	0.426929		0
1983	25	1	LFT	Not considered		1	0	0	PTB	1	No		319	12.9721		0
1986	29	1	Success	Not considered		1	1	0	PTB	1	No		201	20.2299		0
1988	27	2	Success	Not considered		1	1	0	EPTB only	1	Yes	64.1379	48	16.7488		0
1989	50	2	LFT	Not considered		1	0	0	PTB	0				3.97373		0
1991	32	2	Died	Placed out with CCW		1	0	0	PTB	1	Yes	34.5484	38	12.0197	5.81281	1
1994	37	1	Died	Not considered		1	0	0	PTB	1	No		22	0.361248		0
2006	46	3		Not considered		1	1	0	EPTB only	1	No		463			0
2007	31	1	LFT	Not considered		1	0	0	PTB	1	No		76	18.8177		0
2008	36	2	Success	Not considered		1	1	0	PTB	1	No		469	21.1823		0
2012	26	2	LFT	Not considered		1	1	0	PTB	1	No		274	2.16749		0
2013	45	3	Failure	Not considered		1	0	0	PTB	1	Yes	0.525452	84	20.2299		0
2014	29	1	LFT	Not considered		1	1	0	PTB	1	No		413	11.2644		0
2015	34	2	Success	Placed out with CCW		1	0	1	PTB	1	Yes	0.623974	144	18.0296	9.32677	0
2017	45	1	Success	Not considered		1	1	0	PTB	1	Yes	43.1856	522	23.6125		0
2019	39	3	TO	Not considered		1	0	0	PTB	1	No		138	10.312		0
2020	47	1	Success	Not placed out	Out of area	1	0	0	PTB	1	No		63	17.9639	11.6256	0
2022	47.3	3	Failure	Not considered		1	0	1	PTB	0				14.0558		0
2023	29	1	Success	Not considered		1	0	0	PTB	1	Yes	8.70279	6	17.7668		0
2026	38	2	Died	Not considered		1	0	0	PTB	1	No		1	9.09688		0
2027	47	2	Died	Not considered		1	0	0	PTB	1	Yes	10.3777	131	1.34647		0
2034	23	1	Success	Placed out with CCW		1	1	0	PTB	0				16.7816	11.6585	0
2037	22	3	Failure	Not considered		1	0	1	PTB	0				12.381		0
2039	52	1	Success	Placed out with CCW		1	0	1	PTB	0				22.89	8.66995	0
2042	33	2	LFT	Not considered		1	0	0	PTB	0				1.57635		0
2043	35	1	Success	Not considered		1	1	0	PTB	1	No		42	20.2627		0
2046	38	2	Success	Not placed out	History of default and interruption	1	1	0	PTB	1	Yes	20.4269	725	23.087	11.1658	0
2047	23	1	Success	Not considered		1	1	0	EPTB only	1	Yes	0.426929	33	19.1461		0
2048	41	2	Success	Placed out with CCW		1	1	0	PTB	1	Yes	46.8309	12	21.9376	8.96552	0
2049	31	2	Died	Not considered		1	1	0	PTB	1	No		27	4.00657		0
2050	23	1	Treatment stopped	Not considered		1	0	0	PTB	1	No		23	1.21511		0
2051	70	1	Died	Not considered		1	0	0	EPTB only	0				2.23317		0
2052	32	2	Success	Placed out with CCW		1	1	0	EPTB only	1	No		186	21.3793	9.58949	0
2054	22	2	LFT	Not considered		1	1	0	PTB	0				5.18883		0
2055	35	1	Failure	Not considered		1	0	0	PTB	1	No		316	15.2381		0
2057	55	2	Success	Not considered		1	0	0	PTB	1	No		41	22.1675		0
2058	43	1	Success	Placed out with CCW		1	1	0	PTB	0				17.8982	9.78654	0
2059	39	2	Died	Not considered		1	1	0	PTB	1	Yes	8.66995	706	1.90476		0
2060	49	1	Died	Not considered		1	0	0	PTB	0				3.31691		0
2065	55.6192	3	Died	Not considered		1	1	0	PTB	1	Yes	11.2644	126	1.41215		0
2068	31	1	TO	Not considered		1	0	0	PTB	1	No		11	17.6355		0
2070	31	3		Placed out with CCW		1	0	0	PTB	1	No		12		8.66995	0
2079	32	3	LFT	Not considered		1	0	0	PTB	1	No		238	2.98851		0
2106	31.1753	3	Died	Not considered		0	0	0	PTB	1	No		112	2.26601		0
2132	36	2	TO	Not considered		1	0	1	PTB	1	No		235	15.1724		0
2138	20.7233	3	Died	Not considered		0	0	1	PTB	0				29.1626	24.532	0
2173	29	2	TO	Not considered		1	0	0	EPTB only	1	Yes	54.9097	107	4.89327		0
2175	30	2	TO	Not considered		1	1	0	PTB	0				10.5747		0
2185	35	2	LFT	Not considered		1	0	0	PTB	1	Yes	6.73235	8	18.4893		0
2187	7	1	Success	Not considered		1	1	0	PTB	1	No		182	14.9754		0
2203	28	1	Success	Placed out with CCW		1	1	0	PTB	1	No		492	17.6355	11.133	0
2263	25	3	Success	Not considered		1	1	0	PTB	1	Yes	31.2972	665	17.4384		0
2315	43	1	Success	Not considered		1	0	0	PTB	1	No		19	23.9409		0
2343	4	2	Success	Not considered		1	0	0	PTB	0				20.6568		0
2422	28	1	TO	Placed out with CCW		1	1	0	PTB	1	Yes	0.558292		25.3202	21.5107	0
2443	45	3	Failure	Not considered		1	1	0	PTB	1	No		20	0.689655		0
2491	21.5342	3	LFT	Not considered		1	0	0	PTB	0				17.6355		0
